# Supplementary material for: RNA-Binding Protein COL14A1, TNS1, NUSAP1 and YWHAE Are Valid Biomarkers to Predict Peritoneal Metastasis in Gastric Cancer
Source: Front Oncol. 2022 Apr 19;12:830688. doi: 10.3389/fonc.2022.830688 (PMC9062106; doi:10.3389/fonc.2022.830688)
Supplement: Supplementary file 1 [file DataSheet_1.csv]

ID
AATF
ABCF1
ABT1
AC008073.5
AC010724.1
AC013461.1
AC091153.1
AC092037.3
ACIN1
ACTN4
ADAR
ADARB2
ADK
AHNAK
AKAP1
AKAP8
AKAP8L
AL844527.1
ALDH18A1
ALDH6A1
ALKBH5
AMAC1L3
ANKHD1
ANKRD17
ANXA2
APEH
API5
APOBEC3C
AQR
ARCN1
ARHGEF1
ARL6IP4
ASS1
ATP5A1
ATP5C1
ATXN2
ATXN2L
BCCIP
BCLAF1
BICC1
BMS1
BOP1
BRIX1
BST2
BTF3
BUD13
BX511012.1
BYSL
BZW1
C11orf68
C14orf156
C14orf166
C14orf21
C14orf93
C15orf52
C16orf88
C17orf42
C17orf85
C1orf131
C1orf31
C1orf35
C1orf52
C1orf77
C22orf28
C3orf26
C3orf63
C4BPA
C4orf14
C7orf50
C9orf114
CALR
CANX
CAPRIN1
CASC3
CAST
CCAR1
CCDC108
CCDC124
CCDC137
CCDC47
CCDC55
CCDC59
CCDC86
CCDC9
CCT4
CCT6A
CD3EAP
CDC40
CEBPZ
CELF1
CHD2
CHD3
CHERP
CIRBP
CIRH1A
CISD2
CKAP4
CLK3
CLNS1A
CNBP
CNOT1
COL14A1
CPEB2
CPEB3
CPEB4
CPNE3
CPSF6
CPSF7
CR388220.8
CR759761.2
CR759786.10
CRKL
CSDA
CSDE1
CSRP1
CSTB
CSTF1
CSTF2
CSTF2T
CTNNA1
CWC15
DAP3
DARS
DAZAP1
DBR1
DCAF13
DDX1
DDX10
DDX17
DDX18
DDX21
DDX24
DDX27
DDX28
DDX31
DDX39A
DDX3X
DDX41
DDX47
DDX49
DDX5
DDX50
DDX51
DDX52
DDX54
DDX55
DDX56
DDX6
DEK
DHX15
DHX16
DHX30
DHX33
DHX36
DHX57
DHX8
DHX9
DIAPH1
DIEXF
DIMT1L
DKC1
DMGDH
DNAJC2
DNAJC21
DNTTIP2
DROSHA
DSP
DUSP11
DUT
DYNC1H1
DYNC1LI1
DZIP3
EBNA1BP2
EDF1
EEF1A1
EEF2
EFTUD2
EIF1AX
EIF2C2
EIF2C3
EIF2S1
EIF2S2
EIF3A
EIF3C
EIF3D
EIF3G
EIF3H
EIF3L
EIF4A1
EIF4A2
EIF4A3
EIF4B
EIF4G1
EIF4G2
EIF4G3
EIF4H
EIF5B
ELAC2
ELAVL1
ELAVL2
EMG1
ENO1
ERAL1
ERI3
ESF1
ESRP2
ETF1
EWSR1
EXOSC10
EXOSC9
EZR
FAM120A
FAM120C
FAM32A
FAM46A
FAM98A
FASN
FASTKD1
FASTKD2
FASTKD3
FBL
FCF1
FDPS
FIP1L1
FKBP3
FKBP4
FLNA
FLYWCH2
FMR1
FNDC3A
FNDC3B
FRG1
FSCN1
FTSJ3
FUBP1
FUBP3
FUS
FXR1
FXR2
G3BP1
G3BP2
GANAB
GAR1
GEMIN5
GFM1
GLRX3
GLTSCR2
GNB2L1
GNL2
GNL3
GNL3L
GOLGB1
GPATCH4
GRB2
GRN
GRSF1
GRWD1
GSPT1
GSPT2
GTF2E2
GTF2F1
GTPBP1
GTPBP10
GTPBP4
H1F0
HDGF
HDLBP
HEATR1
HELZ
HERC5
HIST1H1B
HIST1H1C
HIST1H4H
HLTF
HMGB1
HMGB2
HNRNPA0
HNRNPA1
HNRNPA2B1
HNRNPA3
HNRNPAB
HNRNPC
HNRNPD
HNRNPF
HNRNPH1
HNRNPH2
HNRNPH3
HNRNPK
HNRNPL
HNRNPM
HNRNPR
HNRNPU
HNRNPUL1
HNRNPUL2
HNRPDL
HNRPLL
HRSP12
HSP90AA1
HSP90AB1
HSPA1B
HSPA8
HSPA9
HSPB1
HSPD1
HSPE1
HTATSF1
HUWE1
IFI16
IFIT2
IGF2BP1
IGF2BP2
IGF2BP3
ILF2
ILF3
IMP3
ISG20L2
ISY1
KHDRBS1
KHSRP
KIAA0020
KIAA0802
KIAA1967
KIF1C
KRI1
KRR1
KRT18
KTN1
LARP1
LARP4
LARP4B
LARP7
LAS1L
LGALS1
LGALS3
LLPH
LRP1
LRPPRC
LRRC59
LSM1
LSM14A
LSM2
LSM3
LSM4
LTA4H
LUC7L2
LUC7L3
LYAR
MAK16
MAP4
MARK2
MATR3
MAZ
MBNL1
MBNL2
MBNL3
MDH2
MECP2
MEPCE
METAP2
METT10D
MEX3C
MEX3D
MFAP1
MKI67
MKI67IP
MKRN1
MOV10
MPHOSPH10
MRM1
MRPL1
MRPL11
MRPL13
MRPL15
MRPL2
MRPL27
MRPL28
MRPL3
MRPL32
MRPL37
MRPL39
MRPL4
MRPL41
MRPL42
MRPL43
MRPL45
MRPS11
MRPS15
MRPS23
MRPS24
MRPS28
MRPS30
MRPS31
MRPS5
MRPS7
MRTO4
MSI2
MTDH
MTHFSD
MTIF2
MTPAP
MYBBP1A
NA
NA
NAA15
NAA38
NAP1L4
NAT10
NCBP2
NCL
NDUFV3
NFX1
NGDN
NGRN
NHP2
NHP2L1
NIP7
NKRF
NLRP11
NMD3
NME1
NOC2L
NOC3L
NOC4L
NOL10
NOL11
NOL12
NOL6
NOL7
NOL8
NOLC1
NONO
NOP14
NOP16
NOP2
NOP56
NOP58
NOSIP
NPM1
NPM3
NQO1
NSA2
NSUN2
NSUN5
NUDT21
NUFIP2
NUSAP1
NVL
NXF1
OASL
P4HB
PA2G4
PABPC1
PABPC4
PABPN1
PAPD5
PARN
PARP1
PARP12
PATL1
PCBP1
PCBP2
PCBP3
PCBP4
PCSK9
PDCD11
PDIA3
PDIA4
PEBP1
PEG10
PES1
PHF5A
PHF6
PKM2
PKN2
PLEC
PNN
POLDIP3
POLR2B
POLRMT
POP1
POU5F1
PPAN
PPHLN1
PPIA
PPIB
PPIE
PPIG
PPIL4
PPRC1
PRDX1
PRPF31
PRPF38B
PRPF6
PRPF8
PRR3
PRRC2B
PRRC2C
PSIP1
PSMD4
PSPC1
PTBP1
PTBP2
PTCD1
PTCD2
PTCD3
PTPN1
PTRH1
PUF60
PUM1
PUM2
PURA
PURB
PUS1
PUS7
PWP2
R3HDM1
R3HDM2
RALY
RALYL
RAN
RAVER1
RAVER2
RBFOX2
RBM10
RBM12
RBM12B
RBM14
RBM15
RBM15B
RBM19
RBM22
RBM25
RBM26
RBM27
RBM28
RBM3
RBM33
RBM34
RBM38
RBM39
RBM4
RBM42
RBM45
RBM47
RBM4B
RBM6
RBM7
RBMS1
RBMS2
RBMX
RBMX2
RBPMS
RC3H1
RC3H2
RCC2
RDBP
RDX
REPIN1
REXO4
RG9MTD1
RG9MTD2
RIMS1
RNMTL1
RNPS1
ROD1
RP4-697K14.7
RPF2
RPGR
RPL10
RPL10A
RPL13
RPL13A
RPL14
RPL15
RPL17
RPL18A
RPL19
RPL21
RPL22
RPL23
RPL23A
RPL24
RPL27
RPL28
RPL29
RPL3
RPL30
RPL31
RPL32
RPL35
RPL35A
RPL36
RPL4
RPL5
RPL6
RPL7
RPL7A
RPL7L1
RPL8
RPLP0
RPN1
RPP25
RPP30
RPS10
RPS11
RPS12
RPS15
RPS15A
RPS19BP1
RPS2
RPS20
RPS21
RPS24
RPS26
RPS27A
RPS28
RPS3
RPS3A
RPS4X
RPS5
RPS6
RPS7
RPS8
RPS9
RPUSD2
RPUSD3
RPUSD4
RRP1
RRP12
RRP1B
RRP36
RRP7A
RRP8
RRP9
RRS1
RSL1D1
RTCD1
RTF1
RTN4
S100A16
S100A4
SAFB
SAFB2
SAMD4A
SAMSN1
SARNP
SART1
SART3
SBDS
SCAF11
SCG3
SEC61B
SEC63
SECISBP2
SECISBP2L
SERBP1
SERPINH1
SF1
SF3A1
SF3A2
SF3A3
SF3B1
SF3B2
SF3B4
SFPQ
SKIV2L2
SLBP
SLC16A3
SLC25A5
SLC3A2
SLTM
SMNDC1
SND1
SNIP1
SNORD84
SNRNP200
SNRNP40
SNRNP70
SNRPD1
SNRPD2
SNRPG
SNTB2
SON
SORBS2
SPATS2
SPATS2L
SPEN
SRFBP1
SRP14
SRP19
SRP54
SRP68
SRP72
SRPK2
SRPR
SRRM2
SRRT
SRSF1
SRSF11
SRSF2
SRSF3
SRSF4
SRSF5
SRSF6
SRSF7
SRSF8
SRSF9
SSB
SSBP1
SSRP1
STAU2
STIP1
STRAP
STRBP
STXBP1
SUB1
SUCLG1
SUGP2
SUMO1
SUPT16H
SUPT5H
SUPT6H
SUPV3L1
SURF6
SYF2
SYNCRIP
SYNE1
TAF15
TARDBP
TBL2
TBL3
TBRG4
TCERG1
TCF20
TCOF1
TDRD3
TES
TFAM
TFB1M
TFRC
THOC4
THRAP3
THUMPD1
TIA1
TIAL1
TMSB4X
TNPO1
TNRC6B
TNS1
TOP1
TOP3B
TPD52L2
TPR
TPT1
TRA2A
TRA2B
TRAP1
TRIM25
TRIM56
TRIP6
TRMT1
TRMT1L
TRMT2A
TRMT6
TRNAU1AP
TRUB2
TSR1
TUFM
TWF2
TXN
U2AF1
U2AF2
UBA1
UBAP2
UBAP2L
UBE2I
UBE2L3
UBFD1
UCHL5
UNK
UPF1
UPF3B
URB1
USO1
USP10
USP36
UTP11L
UTP14A
UTP15
UTP18
UTP20
UTP23
UTP3
WBSCR16
WDR3
WDR36
WDR43
WDR6
WDR75
XIRP1
XPO5
XRCC5
XRCC6
XRN1
XRN2
YARS
YBX1
YTHDC1
YTHDC2
YTHDF1
YTHDF2
YTHDF3
YWHAE
YWHAZ
ZC3H10
ZC3H11A
ZC3H14
ZC3H15
ZC3H18
ZC3H4
ZC3H7A
ZC3H7B
ZC3H8
ZC3HAV1
ZCCHC11
ZCCHC17
ZCCHC3
ZCCHC6
ZCCHC7
ZCCHC8
ZCCHC9
ZCRB1
ZFC3H1
ZFP106
ZFP36
ZFP36L1
ZFP36L2
ZFR
ZMAT3
ZNF326
ZNF598
ZNF622
ZNF638
ZNFX1
ZRANB2
ZYX
